# Supplementary material for: Differential Expression of microRNAs in Obese Mexican Children: Links to Insulin Resistance and Dyslipidemia
Source: Int J Mol Sci. 2026 Apr 10;27(8):3396. doi: 10.3390/ijms27083396 (PMC13116648; doi:10.3390/ijms27083396)
Supplement: Supplementary file 1 [file ijms-27-03396-s001.zip]

Archive with 1 entries (1 files):
- ijms-4215652-supplementary.pdf
